# Supplementary material for: Reporting bias in the literature on the associations of health-related behaviors and statins with cardiovascular disease and all-cause mortality
Source: PLoS Biol. 2018 Jun 18;16(6):e2005761. doi: 10.1371/journal.pbio.2005761 (PMC6023226; doi:10.1371/journal.pbio.2005761)
Supplement: S1 Data — (XLSX) [file pbio.2005761.s001.xlsx]

## Sheet: Figures 2
ref	year	research_area	Exposures	Outcomes (mortality)	Study eligibility criteria	Identification and selection of studies	Data collection and study appraisal	Synthesis and findings	Risk of bias in the review
Kelly, 2014 (20216)	2014	physical activity	walking; cycling	ACM	0	1	1	1	1
Samitz, 2011 (20359)	2011	physical activity	total leisure-time; exercise; walking; commuting; daily activities	ACM	0	0	1	1	1
Woodcock, 2011 (20449)	2011	physical activity	non-vigorous; walking	ACM	1	1	2	0	1
Hupin, 2015 (20579)	2015	physical activity	high-dose	ACM	0	1	2	0	1
Biswas, 2015 (30043)	2015	sedentary behavior	sedentary time; high PA, high sedentary; low PA, high sedentary	CVD, ACM	0	1	0	1	1
Chau, 2013 (30064)	2013	sedentary behavior	sedentary time	ACM	1	1	0	1	1
Grontved, 2011 (30112)	2011	sedentary behavior	television viewing	ACM	0	1	1	1	1
Wilmot, 2012 (30313)	2012	sedentary behavior	sedentary time	CVD, ACM	1	1	0	1	1
Ford, 2012 (30332)	2012	sedentary behavior	sitting time; screen-time	CVD	1	1	1	1	1
Pandey, 2016 (30467)	2016	sedentary behavior	sedentary time	CVD	1	1	2	2	1
Sun, 2015 (30498)	2015	sedentary behavior	television viewing	ACM	1	2	1	1	1
Costanzo, 2011 (50056)	2011	alcohol	wine, beer, spirits	CHDM, CVD, ACM	1	1	2	1	1
Jayasekara, 2014 (50124)	2014	alcohol	alcohol	ACM	0	1	1	1	1
Roerecke, 2011 (50223)	2011	alcohol	alcohol	IHD	0	1	1	0	1
Roerecke, 2014 (50226)	2014	alcohol	heavy drinkers	IHD	0	1	1	1	1
Ronksley, 2011 (50228)	2011	alcohol	alcohol	CVD, CHD, stroke, ACM	0	0	1	0	1
Park, 2015 (50377)	2015	alcohol	mild-alcohol	ACM	1	1	1	1	1
Stockwell, 2016 (50410)	2016	alcohol	low-alcohol	ACM	0	1	2	0	1
Zheng, 2015 (50434)	2015	alcohol	alcohol	ACM, cardiac death	1	0	0	0	0
Roerecke, 2010 (50436)	2010	alcohol	alcohol	IHD	1	1	1	1	1
Roerecke, 2014 (50437)	2014	alcohol	alcohol	IHD	0	1	1	1	1
Gellert, 2012 (60115)	2012	smoking	current smoker; former smoker	ACM	0	2	2	2	2
Lv, 2015 (60497)	2015	smoking	second hand smoking	ACM, CVD	0	1	2	1	1
Sinha, 2016 (60550)	2016	smoking	second hand smoking	ACM, IHD, Stokre	0	1	1	1	1
Farvid, 2014 (40087)	2014	diet	dietary linoleic acid	ACM	0	1	1	1	1
Graudal, 2014 (40103)	2014	diet	Sodium	ACM	0	1	1	1	1
Hu, 2014 (40122)	2014	diet	fruits and vegetables	Stroke	0	1	1	1	1
Li, 2012 (40167)	2012	diet	Salt intake	Stroke	1	1	1	1	1
Musa-Veloso, 2011 (40203)	2011	diet	long-chain n-3 fatty acid	Sudden cardiac, coronary event	1	1	1	1	1
Pan, 2012 (40220)	2012	diet	a-linolenic acid	CVD	1	1	0	1	1
Poggio, 2015 (40231)	2015	diet	sodium	CVD	0	1	1	0	1
Schwingshackl, 2014 (40274)	2014	diet	MUFA; MUFA:SFA ratio, olive oil	ACM, CVD	0	0	1	1	1
Wang, 2014 (40331)	2014	diet	fruits and vegetables	ACM, CVD	0	1	0	1	1
Chen, 2016 (40377)	2016	diet	long-chain n-3 polyunsaturated; EPA; DHA	ACM	0	0	0	0	0
Cheng, 2015 (40378)	2015	diet	long chain n-3 PUFA intake	Stroke	0	1	0	1	1
Cheng, 2016 (40379)	2016	diet	dietary saturated fat	Stroke	0	1	0	1	1
De Souza, 2015 (40386)	2015	diet	Saturated fat; total trans-fat; industrial trans-fat; ruminants’ trans-fat	CHD	0	1	1	0	1
Narain, 2016 (40452)	2016	diet	artificially sweetened beverage	ACM	0	0	1	0	1
Kizer, 2010 (10134)	2010	statin	Statin	ACM	0	1	1	1	1
Lv, 2014 (10164)	2014	statin	Statin	ACM, CVD	1	1	1	0	1
Bukkapatnam, 2010 (10037)	2010	statin	Statin	ACM	1	1	1	1	1
Kostis, 2012 (10136)	2012	statin	Statin	ACM	1	1	1	0	1
Chou, 2016 (10347)	2016	statin	Statin	ACM	0	1	0	0	0
Teng, 2015 (10433)	2015	statin	Statin	Stroke, MI, ACM	0	1	0	0	1
Ray, 2010 (10225)	2010	statin	Statin	ACM	1	1	1	1	1
Savarese, 2013 (10245)	2013	statin	Statin	CVD, ACM	0	1	0	0	1
Taylor, 2011 (10274)	2011	statin	Statin	CHD, CVD, ACM	0	0	0	0	0
Tonelli, 2011 (10281)	2011	statin	low-dose statin; high-dose statin	ACM	0	1	0	1	1
Preiss, 2015 (10415)	2015	statin	Statin	Heart failure	0	1	1	0	1

## Sheet: Figure 3A
ref	year	research_area	Exposures	Outcomes (mortality)	Study eligibility criteria	Identification and selection of studies	Data collection and study appraisal	Synthesis and findings	Risk of bias in the review
Kelly, 2014 (20216)	2014	physical activity	walking; cycling	ACM	0	1	1	1	1
Samitz, 2011 (20359)	2011	physical activity	total leisure-time; exercise; walking; commuting; daily activities	ACM	0	0	1	1	1
Woodcock, 2011 (20449)	2011	physical activity	non-vigorous; walking	ACM	1	1	2	0	1
Hupin, 2015 (20579)	2015	physical activity	high-dose	ACM	0	1	2	0	1

## Sheet: Figure 3B
ref	year	research_area	Exposures	Outcomes (mortality)	Study eligibility criteria	Identification and selection of studies	Data collection and study appraisal	Synthesis and findings	Risk of bias in the review
Gellert, 2012 (60115)	2012	smoking	current smoker; former smoker	ACM	0	2	2	2	2
Lv, 2015 (60497)	2015	smoking	second hand smoking	ACM, CVD	0	1	2	1	1
Sinha, 2016 (60550)	2016	smoking	second hand smoking	ACM, IHD, Stokre	0	1	1	1	1

## Sheet: Figure 3C
ref	year	research_area	Exposures	Outcomes (mortality)	Study eligibility criteria	Identification and selection of studies	Data collection and study appraisal	Synthesis and findings	Risk of bias in the review
Biswas, 2015 (30043)	2015	sedentary behavior	sedentary time; high PA, high sedentary; low PA, high sedentary	CVD, ACM	0	1	0	1	1
Chau, 2013 (30064)	2013	sedentary behavior	sedentary time	ACM	1	1	0	1	1
Grontved, 2011 (30112)	2011	sedentary behavior	television viewing	ACM	0	1	1	1	1
Wilmot, 2012 (30313)	2012	sedentary behavior	sedentary time	CVD, ACM	1	1	0	1	1
Ford, 2012 (30332)	2012	sedentary behavior	sitting time; screen-time	CVD	1	1	1	1	1
Pandey, 2016 (30467)	2016	sedentary behavior	sedentary time	CVD	1	1	2	2	1
Sun, 2015 (30498)	2015	sedentary behavior	television viewing	ACM	1	2	1	1	1

## Sheet: Figure 3D
ref	year	research_area	Exposures	Outcomes (mortality)	Study eligibility criteria	Identification and selection of studies	Data collection and study appraisal	Synthesis and findings	Risk of bias in the review
Farvid, 2014 (40087)	2014	diet	dietary linoleic acid	ACM	0	1	1	1	1
Graudal, 2014 (40103)	2014	diet	Sodium	ACM	0	1	1	1	1
Hu, 2014 (40122)	2014	diet	fruits and vegetables	Stroke	0	1	1	1	1
Li, 2012 (40167)	2012	diet	Salt intake	Stroke	1	1	1	1	1
Musa-Veloso, 2011 (40203)	2011	diet	long-chain n-3 fatty acid	Sudden cardiac, coronary event	1	1	1	1	1
Pan, 2012 (40220)	2012	diet	a-linolenic acid	CVD	1	1	0	1	1
Poggio, 2015 (40231)	2015	diet	sodium	CVD	0	1	1	0	1
Schwingshackl, 2014 (40274)	2014	diet	MUFA; MUFA:SFA ratio, olive oil	ACM, CVD	0	0	1	1	1
Wang, 2014 (40331)	2014	diet	fruits and vegetables	ACM, CVD	0	1	0	1	1
Chen, 2016 (40377)	2016	diet	long-chain n-3 polyunsaturated; EPA; DHA	ACM	0	0	0	0	0
Cheng, 2015 (40378)	2015	diet	long chain n-3 PUFA intake	Stroke	0	1	0	1	1
Cheng, 2016 (40379)	2016	diet	dietary saturated fat	Stroke	0	1	0	1	1
De Souza, 2015 (40386)	2015	diet	Saturated fat; total trans-fat; industrial trans-fat; ruminants’ trans-fat	CHD	0	1	1	0	1
Narain, 2016 (40452)	2016	diet	artificially sweetened beverage	ACM	0	0	1	0	1

## Sheet: Figure 3E
ref	year	research_area	Exposures	Outcomes (mortality)	Study eligibility criteria	Identification and selection of studies	Data collection and study appraisal	Synthesis and findings	Risk of bias in the review
Costanzo, 2011 (50056)	2011	alcohol	wine, beer, spirits	CHDM, CVD, ACM	1	1	2	1	1
Jayasekara, 2014 (50124)	2014	alcohol	alcohol	ACM	0	1	1	1	1
Roerecke, 2011 (50223)	2011	alcohol	alcohol	IHD	0	1	1	0	1
Roerecke, 2014 (50226)	2014	alcohol	heavy drinkers	IHD	0	1	1	1	1
Ronksley, 2011 (50228)	2011	alcohol	alcohol	CVD, CHD, stroke, ACM	0	0	1	0	1
Park, 2015 (50377)	2015	alcohol	mild-alcohol	ACM	1	1	1	1	1
Stockwell, 2016 (50410)	2016	alcohol	low-alcohol	ACM	0	1	2	0	1
Zheng, 2015 (50434)	2015	alcohol	alcohol	ACM, cardiac death	1	0	0	0	0
Roerecke, 2010 (50436)	2010	alcohol	alcohol	IHD	1	1	1	1	1
Roerecke, 2014 (50437)	2014	alcohol	alcohol	IHD	0	1	1	1	1

## Sheet: Figure 3F
ref	year	research_area	Exposures	Outcomes (mortality)	Study eligibility criteria	Identification and selection of studies	Data collection and study appraisal	Synthesis and findings	Risk of bias in the review
Kizer, 2010 (10134)	2010	statin	Statin	ACM	0	1	1	1	1
Lv, 2014 (10164)	2014	statin	Statin	ACM, CVD	1	1	1	0	1
Bukkapatnam, 2010 (10037)	2010	statin	Statin	ACM	1	1	1	1	1
Kostis, 2012 (10136)	2012	statin	Statin	ACM	1	1	1	0	1
Chou, 2016 (10347)	2016	statin	Statin	ACM	0	1	0	0	0
Teng, 2015 (10433)	2015	statin	Statin	Stroke, MI, ACM	0	1	0	0	1
Ray, 2010 (10225)	2010	statin	Statin	ACM	1	1	1	1	1
Savarese, 2013 (10245)	2013	statin	Statin	CVD, ACM	0	1	0	0	1
Taylor, 2011 (10274)	2011	statin	Statin	CHD, CVD, ACM	0	0	0	0	0
Tonelli, 2011 (10281)	2011	statin	low-dose statin; high-dose statin	ACM	0	1	0	1	1
Preiss, 2015 (10415)	2015	statin	Statin	Heart failure	0	1	1	0	1
